# Supplementary material for: Impairment of a distinct cancer-associated fibroblast population limits tumour growth and metastasis
Source: Nat Commun. 2021 Jun 10;12:3516. doi: 10.1038/s41467-021-23583-1 (PMC8192501; doi:10.1038/s41467-021-23583-1)
Supplement: Supplementary file 4 — Source Data [file 41467_2021_23583_MOESM4_ESM.xlsx]

## Sheet: 1b
Figure
1a	Endothelial	Fibroblast	Immune	Macrophage	Tumour
	0.00156973	0.947211	0.00259685	0.00182945	0.0197684
	0.00312784	0.825823	0.00198058	0.00331919	0.0254687
	0.00194127	1	0.0018634	0.00206631	0.038922

## Sheet: 1c
1c	MRC2			ACTA2			FAP
	normal	tumour		normal	tumour		normal	tumour
	-0.098443	0.193969		0.217245	1.88156		-0.7316	2.66422
	-0.0033055	0.500413		0.019565	1.6658		-0.15121	4.36819
	-0.060259	0.920944		-0.122095	2.31864		-0.081305	5.58974
	-0.05653	0.593777		0.251055	1.96117		0.171525	4.07295
	-0.02017	0.260267		0.02392	3.43985		-0.122965	4.75776
	0.207905	0.10308		0.3887	2.13374		0.28914	4.0176
		0.409267			2.34807			5.9486
		0.426299			2.20337			4.89905
		0.367052			3.64111			5.50844
		0.393404			1.68382			6.00514
		0.679178			2.82051			5.00014
		0.392871			1.4872			3.53476
		-0.176408			2.79763			5.68103
		0.353395			3.03376			4.54547
		0.563739			2.06628			5.25845
		0.772115			1.39889			5.66672
		0.0425495			3.36166			6.3263
		0.236142			3.7641			6.55129
		0.375005			1.80537			6.04101
		0.580767			2.76885			4.89062
		0.0458945			2.65171			5.22273
		-0.046658			3.26443			5.1154
		0.153433			2.43779			4.15665
		0.200463			3.57937			4.34289
		0.0120555			-1.63091			-4.46635
		0.0346961			2.18376			4.30233
		0.350618			3.32244			5.6658
		0.286537			2.74886			4.75488
		0.186733			3.26894			5.23902
		0.157438			2.61366			3.97922
		0.278023			2.26745			5.3814
		0.35007			0.9495			5.25545
		0.18235			1.77371			4.56513
		0.890787			2.82009			5.53235
		0.409267			3.31632			5.23377
		0.18093			1.94491			4.48397
		0.144403			2.28245			4.61439
		0.555257			3.27786			4.81748
		0.22257			2.34523			5.36329
		0.635939			2.86049			5.09316
		0.791756			3.45241			6.3756
		0.607079			2.815			5.06618
		0.590758			2.79383			4.6341
		0.258777			2.86497			5.07832
		0.388145			1.8431			4.66724
		0.338705			2.72204			4.20157
		0.486943			2.60258			4.52681
		0.185715			3.27021			5.38168
		-0.028364			3.96157			5.1936
		0.387553			2.2273			5.73645
		0.290803			3.15873			4.96928
		0.409267			1.50445			4.52378
		0.33312			1.62103			3.43182

## Sheet: 1def
1d	CAF#1	CAF#2	NMF
	2.49	6.17	1
	2.47	6.41	1
1e	MRC5	MRC5+D2A1	MRC5+MDA-MB-453
	1	1.913	2.095
	Wi38	Wi38+MDA-MB-231
	211.236	432.805
	225.698	421.116
	199.415	430.546
	220.527	465.735
	HFFF1	HFFF1+MDA-MB-231
	2380.03	3029.09
	2275.55	3238.22
	2403.09	3141.21
	2120.77
1f	ER+	HER+	TNBC
	428.84	453.737	443.636
	464.984	446.579	444.636
	477.622	463.466	482.597
	434.974	469.712	408.265
	364.799	449.164	478.375
	437.116		438.292
	456.453

## Sheet: 1g
1g	TCGA	F-TBSR.AVG	MRC2		NKI	F-TBSR_GS.AVG	MRC2
		0.136508	-0.00975			-0.127401	-0.55
		0.126944	0.67175			-0.0519831	-0.069
		0.400821	1.768			0.0319943	0.238
		0.182772	-0.1895			-0.0914124	-0.324
		-0.0844859	-0.33775			-0.0386045	0.182
		0.31338	1.31575			-0.0110508	-0.119
		-0.433944	-0.16375			0.122089	0.244
		0.302785	-1.23425			-0.0855876	-0.018
		0.3407	-1.3655			-0.0409419	0.047
		0.377588	-0.4045			0.0355085	0.175
		-0.0138261	-0.218			-0.0964943	-0.13
		0.057114	-1.0725			0.0288023	-0.156
		-0.0133667	-0.28725			-0.00580226	0.155
		0.144404	0.347			-0.027226	0.136
		0.51182	0.46975			-0.0654237	-0.081
		-0.203472	-0.6325			-0.0471469	0.264
		0.0087656	-0.62775			-0.076904	-0.073
		0.20309	0.588			-0.0176723	0.049
		0.197266	-0.15225			-0.0386497	-0.133
		0.439273	-0.0555			-0.199825	-0.596
		-0.253836	-0.57125			-0.0229096	0.136
		0.169137	-0.344			-0.0289831	0.218
		-0.220687	-0.7845			-0.271373	0.014
		0.230306	-0.7565			-0.0208023	-0.2
		0.487241	0.43825			0.0334746	0.193
		-0.499873	-0.786			-0.0822768	-0.178
		0.319588	-0.15075			-0.160627	-0.269
		-0.247779	-0.00825			-0.0171977	0.21
		0.544526	1.01925			-0.0355198	-0.274
		-0.151055	0.511			0.0422034	0.351
		-0.0371232	-0.57075			-0.0897345	-0.077
		0.244988	-0.338			-0.027226	-0.231
		-0.482497	-0.133			-0.0215254	0.14
		-0.391983	-0.92225			-0.0454294	-0.155
		0.00592607	0.16475			-0.154056	-0.411
		0.537197	0.71975			-0.0929322	0.015
		0.505332	0.76025			-0.0183277	0.045
		-0.319833	-0.8855			-0.0574915	0.064
		-0.268025	-0.70475			-0.0407232	-0.026
		0.412912	0.143			-0.021339	0.058
		-0.560411	-1.02875			0.0344124	0.14
		0.116908	-0.30775			-0.040435	-0.017
		0.160262	-0.1165			-0.00418079	-0.074
		0.425967	0.85925			-0.00778531	0.128
		0.109632	0.19775			-0.0271073	0.198
		-0.118912	-0.151			0.0619209	0.307
		0.115847	-0.95425			0.0363051	0.182
		0.0304349	0.0195			-0.0617684	-0.043
		0.189847	0.213			-0.0378814	-0.047
		0.076984	-0.06125			0.0101638	0.118
		0.438901	0.82225			0.0110904	-0.145
		0.168226	0.33425			-0.0841864	-0.75
		0.249276	0.22475			-0.112435	-0.157
		0.385552	0.42625			-0.108565	-0.291
		-0.00579001	-0.75125			0.0030226	-0.096
		-0.0338295	-0.185			0.00318644	-0.12
		0.486392	0.8035			-0.120802	-0.733
		0.0482484	0.655			-0.0591525	-0.45
		0.662189	0.21125			0.11565	0.24
		0.514416	0.94975			0.0555989	-0.182
		-0.062523	-0.09775			-0.047678	-0.091
		0.604328	0.6435			-0.0070791	0.093
		0.0641056	0.8615			-0.000887006	-0.196
		-0.258468	-0.29625			-0.00329943	-0.133
		-0.155034	-0.4085			0.0356836	-0.164
		0.0442045	0.252			-0.0977062	-0.462
		0.0867906	0.29875			0.0211356	-0.007
		-0.10734	0.58			0.000338983	0.071
		0.400459	0.4595			-0.015339	-0.552
		0.329201	-0.10225			0.00637288	-0.063
		0.182594	0.681			-0.0344915	0.125
		-0.312306	-0.2725			-0.0950056	-0.7
		-0.207345	-0.6275			-0.00499435	0.054
		0.193428	-0.1865			-0.0674576	-0.342
		0.110004	0.38325			-0.148328	-0.732
		-0.150111	0.2405			0.00822599	-0.137
		-0.111159	0.07925			0.00691525	0.189
		0.474571	1.49125			0.00884181	-0.026
		0.00685717	0.21225			0.0318644	0.069
		0.454824	0.8165			0.052904	0.048
		-0.10996	1.068			-0.0196836	-0.24
		-0.321959	1.7575			-0.00773446	-0.461
		-1.12424	-2.28325			-0.0200508	-0.294
		-0.323497	-0.329			-0.00874011	0.121
		0.142833	0.65825			0.00477401	0.115
		-0.907572	-0.96425			-0.0220621	0.264
		0.253686	0.678			-0.0827514	-0.463
		-0.421143	-0.32325			-0.0568079	-0.089
		-0.174053	-0.2565			-0.0564011	0.102
		-0.291896	0.6625			-0.0693164	-0.076
		-0.246817	-0.8855			-0.043565	-0.087
		-0.571497	-0.88325			-0.0528136	-0.462
		0.00377195	0.2265			-0.0478362	-0.385
		0.0857271	0.4455			-0.0211808	0.095
		-0.434366	0.433			0.000677966	0.166
		0.0291142	0.305			-0.0349661	0.137
		-0.102494	-0.2625			-0.0716949	-0.66
		0.417417	0.623			-0.0148475	0.124
		-0.0176117	0.08825			-0.0050226	0.322
		0.348688	0.85725			0.030791	0.478
		0.180701	0.65625			-0.00359322	0.055
		0.212587	2.05925			-0.0604011	-0.125
		-0.33285	0.603			-0.0250565	-0.224
		-0.183806	0.28525			-0.00963277	0.101
		-0.422206	-0.10375			-0.114362	-0.375
		-0.0496702	0.2115			-0.115034	-0.337
		-0.16646	-0.0315			-0.0869661	-0.136
		0.0465101	-0.18525			-0.018678	0.034
		-0.0299337	1.2255			-0.0746102	-0.373
		-0.502978	-0.46875			-0.0998983	-0.286
		-0.630832	-0.70525			-0.0225198	-0.042
		-0.152279	0.0505			0.0122655	0.148
		-0.651399	-1.43125			-0.0261751	0.535
		-0.0326271	0.628			-0.0273616	-0.142
		-0.268669	0.09925			-0.0411582	0.006
		0.00634175	0.55275			-0.00163842	0.193
		-0.170553	0.5635			-0.0769209	-0.062
		-0.14098	-0.505			0.00538418	0.073
		-0.437144	-0.07275			-0.135136	-0.265
		-0.142609	0.313			0.0103446	0.111
		-0.253616	0.7975			-0.0537119	0.008
		0.333978	0.207			-0.0229209	0.18
		-0.509473	-1.00625			-0.124375	-0.343
		0.0407244	0.584			-0.00746328	-0.226
		-0.0647887	-0.13775			-0.0963898	-0.197
		0.0475768	0.83325			-0.0951073	-0.134
		0.0434121	0.3155			-0.00986441	-0.059
		0.300379	1.14025			-0.161164	-0.646
		0.0453674	-0.457			0.00694767	-0.128
		0.251377	0.543			-0.0219651	-0.051
		0.456776	0.963			-0.122219	-0.371
		-0.124406	-0.08825			-0.0474624	-0.211
		-0.3363	-0.41075			-0.0155765	0.012
		-0.463035	-0.16875			-0.0471412	-0.047
		-0.112019	0.493			0.0253616	0.231
		-0.040459	0.0965			0.0674068	0.372
		0.0381326	0.06925			-0.0259605	-0.052
		0.242316	0.61975			-0.0580508	-0.17
		0.327516	1.02725			0.0949153	0.293
		-0.244572	0.94175			-0.0122825	-0.13
		0.254028	1.453			-0.0110452	-0.42
		-0.0402984	-0.024			0.00192655	0.073
		-0.312576	-0.491			0.0307401	-0.272
		0.0927745	0.199			0.0208079	0.164
		-0.224192	-0.60825			-0.0241356	-0.045
		-0.040492	0.43175			-0.0545085	-0.391
		-0.343626	-0.432			0.00559887	0.061
		-0.163381	0.593			-0.00681921	0.058
		-0.139416	-0.07025			-0.108972	-0.521
		0.139761	1.0925			-0.0030339	0.082
		-0.161814	0.58425			0.0670452	0.328
		-0.115819	0.08			-0.00463277	-0.022
		-0.167357	0.41725			0.0459548	0.16
		-0.19669	0.3195			0.0311582	0.581
		-0.483434	-0.33875			-0.0283333	-0.219
		0.13075	0.68425			-0.0406215	0.063
		-0.0977036	-0.18125			0.00740678	0.025
		-0.20182	-0.4045			0.0244576	0.03
		-0.0462351	-0.2085			0.0166102	-0.246
		-0.0538746	0.3275			-0.0486441	-0.176
		-0.0154153	0.488			0.00332768	-0.148
		-0.250078	-0.4615			-0.0390508	-0.146
		0.0778789	1.08475			0.0348136	0.245
		0.301892	1.65875			0.00664972	0.344
		-0.381944	-0.12025			0.0459435	0.002
		0.136244	0.8975			0.0973955	0.069
		0.0187805	0.5295			-0.0221243	0.148
		0.0666579	0.1765			-0.050435	-0.067
		0.338467	1.08625			-0.0359096	-0.189
		-0.11406	-0.90875			-0.0526949	-0.111
		-0.264455	-0.9115			-0.0646554	-0.223
		-0.134166	-0.32475			0.0840565	0.288
		-0.711247	0.337			-0.0142034	-0.114
		0.417027	0.3045			-0.0449322	-0.161
		-0.125831	0.9345			-0.0232147	-0.288
		-0.267854	-0.876			-0.233525	0.063
		0.196551	1.113			-0.0911875	-0.527
		-0.117572	-0.29525			-0.0809023	-0.177
		0.0499542	0.412			0.00533333	-0.173
		-0.16562	-0.289			-0.117644	-0.294
		0.156379	-0.0995			0.0689492	0.238
		-0.137745	-0.3665			-0.103136	-0.064
		-0.194045	-1.32225			-0.0111864	0.248
		0.853351	1.0735			-0.0640678	-0.358
		0.242693	0.4765			-0.0535989	-0.24
		0.0732118	-0.30225			0.0345028	-0.009
		0.11087	0.8785			0.0470508	-0.117
		-0.29972	-0.804			-0.0814407	-0.464
		0.508574	0.128			-0.103927	-0.431
		0.010206	0.31975			0.0692712	-0.012
		-0.202828	0.08475			0.0886441	0.325
		0.0168567	-0.48025			0.131249	-0.261
		0.34918	0.3085			-0.0263446	0.217
		0.582906	1.5505			-0.0248192	-0.107
		0.217998	0.27175			0.045226	0.337
		-0.103041	0.0525			0.00964407	-0.083
		-0.211798	1.135			0.0273616	0.15
		0.237261	0.38625			0.00438983	0.127
		0.00618387	-1.03375			-0.0338136	-0.091
		0.0455333	0.43325			-0.113288	-0.206
		0.135925	0.12925			-0.0387458	0.237
		0.380215	0.555			0.0295254	0.165
		0.169887	0.956			0.0403051	0.446
		-0.440282	-0.79225			-0.183616	-0.055
		-0.479093	-0.41825			-0.0406271	-0.115
		-0.105582	-0.77325			-0.109904	-0.043
		-0.138359	-0.7175			0.0504294	0.23
		-0.0237094	0.1575			0.00701695	0.005
		0.101146	-0.38275			0.0202486	-0.152
		-0.744022	-1.59525			-0.0669661	0.173
		0.453209	1.8855			-0.0274068	-0.093
		-0.0317444	0.33675			-0.0782768	-0.41
		-0.250272	-0.537			-0.0756158	-0.403
		0.141046	0.3705			-0.0120847	-0.155
		0.137612	-0.5105			-0.0493164	0.044
		0.236553	1.15925			0.039113	0.145
		-0.20338	-0.5505			-0.00577966	0.046
		-0.251981	-1.5785			-0.0328136	-0.04
		-0.45359	-0.7395			-0.0232599	-0.197
		0.308637	0.88625			-0.0113051	0.456
		0.406502	0.61925			-0.0194859	-0.033
		0.151361	-0.5435			0.0572203	0.153
		-0.381111	-2.47275			-0.0359944	0.012
		0.232652	1.03525			-0.0495311	-0.173
		0.220546	-0.97225			0.0418418	-0.141
		0.327195	1.03025			-0.0513107	-0.059
		-0.0589448	-1.12825			0.0133333	0.026
		-0.779853	-1.77325			-0.00471186	0.098
		0.105789	0.264			-0.0673672	-0.182
		-0.246993	-0.623			0.0368249	0.163
		0.197097	-0.63125			0.0232316	0.2
		0.11532	0.04025			-0.0329266	-0.25
		-0.489025	-0.77475			-0.0287232	-0.248
		0.173279	1.39			-0.000129944	0.092
		0.372403	0.179			-0.137706	-0.429
		0.087023	-0.21275			-0.090678	-0.482
		0.228371	-0.073			-0.0364463	-0.024
		0.0791926	-0.32125			-0.118384	-0.418
		-0.392418	-0.8475			-0.0373051	-0.095
		0.400059	-0.013			-0.00958192	0.01
		0.261991	0.133			-0.0649379	0.045
		-0.105317	-0.0575			-0.0137288	-0.186
		-0.946593	-1.6515			-0.126667	-0.19
		0.156037	-0.0565			0.0459605	0.31
		0.026736	0.37325			0.0514802	0.314
		-0.183059	-1.03525			-0.0959944	-0.416
		-0.677044	-0.5675			-0.0685311	-0.06
		-0.382985	-0.329			0.00770057	-0.039
		0.093259	0.429			0.00458757	-0.065
		-0.378468	-0.3625			-0.029887	-0.002
		-0.0392494	0.8005			-0.0435198	-0.317
		-0.19086	-0.87725			-0.0128249	-0.042
		0.177641	-0.72425			-0.00790396	-0.009
		-0.602243	-0.282			0.0394972	0.274
		-0.448504	-0.194			-0.0980904	-0.216
		0.137995	-0.246			0.0172203	0.073
		-0.0878833	-0.67425			-0.00957062	0.216
		-0.111284	-0.84325			-0.0307627	0.04
		0.162005	0			-0.0671751	-0.05
		0.1785	-0.59975			-0.0319887	-0.122
		0.230125	0.88			0.0554802	0.378
		0.403166	1.08625			-0.103814	-0.341
		0.351406	0.2025			-0.000169492	-0.086
		0.109445	0.3755			-0.0770226	-0.072
		0.00631666	-0.14825			-0.0205424	0.342
		0.289827	0.07575			-0.0039887	-0.161
		-0.130579	1.86675			-0.122825	-0.459
		-0.146005	0.1485			-0.0779492	-0.204
		0.245166	-0.182			-0.0970621	-0.209
		-0.0787516	-0.4245			-0.0142825	0.006
		-0.252674	0.49425			-0.0450113	-0.111
		-0.0358011	-0.074			0.0423616	-0.003
		0.147621	-0.18475			-0.0797458	-0.514
		-0.383572	-1.2885			-0.147802	-0.447
		0.236806	-0.5175			-0.0812994	-0.183
		0.276842	-0.40875			0.0340395	-0.007
		-0.0582052	-0.1345			-0.0389605	-0.099
		-0.174288	-1.292			0.046661	-0.068
		-0.500425	-1.1365			-0.0743081	0.049
		-0.362843	-1.06325			-0.176983	-0.623
		-0.934157	-2.25275			-0.057814	-0.071
		-0.22088	-1.23475			-0.0651921	-0.426
		-0.024528	-0.1215			-0.0363277	0.028
		0.325013	-0.13275			0.0115876	0.168
		-0.0304015	-1.14175			-0.0392655	-0.092
		0.0712351	-0.11575			-0.0486102	-0.09
		0.0943751	-0.012			0.0339774	0.279
		0.0566044	-0.33325			-0.0349379	-0.157
		-0.36585	-1.2015			-0.0578814	-0.291
		-0.061233	-0.877			-0.069904	0.295
		-0.0321444	-0.30725			-0.0248079	-0.126
		0.262929	1.213			-0.0807288	-0.229
		-0.0830604	0.581			0.00296045	0.029
		0.189181	0.75025			-0.0259774	0.057
		0.241027	1.317			-0.0438023	0.452
		-1.17531	-2.27625			0.00407345	0.171
		-0.413226	-0.27725			-0.0563488	-0.032
		0.179161	0.813			-0.0753779	0.151
		-0.285696	-0.479			0.0229709	0.146
		0.168887	0.69625			-0.0208136	0.192
		-0.0511997	-0.43625			0.0274068	-0.049
		0.397849	-0.026			-0.182797	0.098
		0.115652	-0.1355			-0.125181	-0.453
		0.156068	-0.3515			-0.111112	0.242
		-0.00819527	-0.8125			0.0272353	0.126
		0.012081	0.77375			0.0423353	0.172
		0.0349457	0.4085			0.0536588	0.568
		-0.298129	-0.216			0.0225941	0.257
		-0.0673606	0.33125			-0.0536118	-0.426
		0.667984	0.7835			0.0188588	0.082
		0.163586	0.57975			-0.000661017	0.121
		-0.0988701	-0.65125			-0.120181	-0.368
		-0.358403	0.142			-0.0298192	0.092
		-0.493698	-1.23475			-0.0232881	-0.167
		-0.58156	-0.427			0.0589887	0.081
		-0.436171	0.59625			-0.189554	-0.625
		-0.0421857	0.32075			-0.0267571	-0.035
		0.00851593	0.08725			-0.0345876	-0.337
		0.751079	1.55			-0.0833333	-0.2
		-0.0767693	-0.153			0.00116949	0.01
		0.358594	0.4725			-0.073791	-0.178
		0.336357	2.44125			-0.0442542	-0.292
		0.357268	1.3625			-0.104362	-0.019
		0.169671	0.42175			-0.107356	-0.581
		0.505295	0.302			-0.00935593	-0.202
		0.352258	0.61775			-0.0822655	-0.137
		0.328691	0.51425			-0.0191073	-0.274
		0.512633	0.8625			-0.0607797	-0.264
		-0.18021	-0.6035			-0.0622457	0.062
		-0.337013	-0.14			-0.0375398	0.188
		0.201989	0.08525			-0.129062	-0.845
		0.196986	-0.1295			-0.0283503	0.06
		0.0635561	-0.16825			-0.0568814	0.175
		0.188704	1.9835			-0.182333	0.02
		0.138172	-0.029			-0.0413977	-0.17
		0.341231	0.8645			-0.127345	0.144
		0.668843	0.668			-0.195395	0.194
		0.300012	-0.296
		0.989983	0.43825
		0.540082	0.27875
		0.508117	1.336
		0.539118	0.4745
		-0.0796327	-0.20375
		-0.411407	-0.6345
		-0.054976	0.68275
		0.192204	0.17775
		-0.00781203	1.75775
		-0.308053	-0.47675
		0.107266	1.10275
		-0.044209	-1.07975
		0.478073	0.31575
		0.306791	0.3425
		-0.240874	0.81575
		0.48489	1.67425
		0.419165	0.5125
		0.101807	-0.53025
		0.337031	0.4595
		0.453288	1.31225
		0.233725	-0.222
		0.343018	-0.57075
		0.453281	0.70925
		0.418347	1.4495
		-0.431779	-1.22875
		0.0331131	0.302
		0.138701	0.454
		0.182471	-0.605
		-0.240815	-0.333
		0.280707	0.5025
		0.105529	0.5915
		-0.407338	-1.83625
		0.32127	0.688
		0.333666	0.67625
		0.133245	-0.25125
		-0.587798	-1.531
		0.125503	0.6745
		0.162444	-1.31475
		0.228782	0.4465
		0.276588	1.51225
		-0.27632	-0.10825
		0.221858	1.2045
		-0.0508559	-0.77625
		0.39529	0.77825
		0.275761	0.1015
		-0.0897485	-0.05575
		0.170034	-0.58675
		0.0846135	-1.23025
		-0.212462	-0.548
		0.0407879	0.20825
		0.0708453	-0.28375
		-0.30992	-1.423
		-0.603478	-1.67075
		0.0651859	0.45
		0.164419	0.7435
		0.431658	-0.1435
		-0.492177	-0.698
		0.33916	0.255
		0.161773	-0.37275
		0.449804	-0.22325
		0.284006	1.191
		0.349056	0.1565
		0.237635	0.51225
		0.0264443	-0.03925
		0.483472	0.982
		0.262211	0.409
		-0.1626	-0.7895
		-0.477062	-1.28475
		0.336846	0.22575
		-0.18217	-0.5805
		0.0237286	0.211
		-0.0720831	1.08525
		-0.240086	-0.34475
		-0.406928	0.7695
		0.24901	0.3485
		-0.0460378	0.1815
		0.216987	-0.2425
		0.44662	0.41125
		0.0754456	0.7365
		-0.0231915	-0.0865
		0.18749	-0.1805
		0.0426337	0.546
		0.145143	-0.33025
		0.40453	-0.06275
		0.137773	-1.00575
		0.246866	-1.1345
		-0.40268	-0.5545
		0.0724726	1.472
		0.235926	1.05225
		0.212607	0.56725
		0.159554	0.5415
		0.2752	1.31725
		-0.508737	-0.817
		0.220324	-1.251
		-0.00357807	1.014
		-0.407723	-0.5245
		0.185377	-0.00275
		0.0388731	0.62325
		0.021374	-0.11725
		0.565149	0.03025
		0.417636	1.07425
		-1.08772	-1.24125
		0.164066	-0.127
		0.334654	0.597
		-0.0492542	1.034
		0.115364	0.93125
		0.0362121	0.127
		-0.220514	-0.83825
		0.0605617	1.015
		-0.103119	0.6155
		-0.461826	-0.97925
		-0.255176	-0.1755
		-0.131796	-1
		0.363757	-0.022
		-0.0815674	-0.75575
		0.494947	1.218
		0.671598	1.06675
		0.0271244	-0.65575
		0.0781831	0.94575
		0.161665	0.50425
		-0.290992	-0.48025
		-0.261103	-0.6055
		-0.306433	-0.67575
		0.51121	-0.20025
		-0.153528	0.21225
		0.0644743	0.1825
		0.00973248	0.039
		-0.096647	-0.40575
		0.158026	0.07675
		0.272842	0.763
		0.0115336	-2.07225
		-0.2545	-0.09825
		-0.217224	0.535
		0.0996409	-0.282
		0.0492842	0.33125
		-0.344423	-0.78025
		-0.0317376	0.00725
		0.0744463	-0.02525
		-0.402149	-1.0575
		0.0249371	-0.0485
		0.146284	1.00925
		0.174972	-0.4775
		0.230998	-0.76975
		0.343222	1.27375
		0.436622	1.58925
		-0.138232	0.265
		-0.426936	-0.60025
		-0.428467	-0.97275
		-0.495371	0.426
		0.0987621	-0.20325
		-0.11671	-0.31425
		0.163582	-0.029
		0.0250287	0.42475
		-0.018976	-0.11575
		0.0297713	-1.3495
		-0.408155	-0.162
		-0.106694	1.00775
		0.0676513	-0.129
		-0.321819	0.05825
		-0.10607	-0.583
		0.263893	1.00925
		0.228447	0.2095
		-0.264539	-0.246
		0.0044756	-0.1795
		-0.395413	-0.3835
		-0.644002	-1.2495
		-0.314558	-0.3815
		0.266936	0.331
		0.573458	0.0875
		0.434842	1.74075
		-0.128334	-0.89525
		-0.236636	-0.31325
		0.105941	-0.94075
		0.276939	1.07825
		-0.216959	0.45925
		-0.13111	0.028
		0.248281	-0.5305
		0.255257	0.87475
		-0.159087	-0.55225
		0.0352147	0.2805
		0.329692	0.76725
		0.126379	0.62725
		0.0643722	-0.0735
		0.275043	0.539

## Sheet: 1h
1h	vCAF	mCAF	cCAF	dCAF
	0	5.2606	0.851256	4.41556
	0	6.8447	5.62302	0.913166
	3.78228	5.56293	4.96006	0
	4.62906	3.64078	0	0
	0	6.93513	1.65318	0
	0	6.85487	5.62966	0
	4.97848	5.9213	5.91951	0
	0	6.68063	2.52933	0.67039
	0	6.42531	2.77255	4.34649
	0	5.70997	0.531249	3.115
	0	7.44509	1.40558	6.78023
	1.12099	6.05639	2.43831	0
	0	5.14013	0	5.11902
	5.07604	5.26625	1.64741	5.31241
	0	6.02623	3.04237	4.24503
	5.80051	4.82003	0	6.12053
	4.43872	6.78968	3.07737	2.12747
	0	6.40302	5.92349	5.03749
	0	0	4.54581	0
	0	5.01528	0	5.41755
	0	6.28462	3.71393	4.99982
	0	5.29032	2.90373	0
	0.838305	5.39063	0	6.93738
	0	6.3154	4.17088	5.45239
	0	5.92353	0	6.69336
	0	5.65187	5.37094	0
	0	4.3332	0	3.76803
	0	6.22558	0.862455	6.70311
	0	4.74175	3.94842	4.29109
	0	0	4.4364	0
	0	5.88817	3.79099	3.4763
	0	6.8415	5.78201	0
	0	5.93222	1.09045	5.8912
	0	6.33987	0	5.1945
	3.18683	6.39212	0	0
	0	6.15262	4.43356	7.05259
	5.13101	3.4216	0.780088	4.00168
	6.85686	7.20843	0	2.4605
	0	5.95191	4.48124	2.83008
	0	6.21824	2.53655	0
	4.61023	6.19785	0	0
	5.5716	5.90499	4.44102	5.38879
	4.42361	5.46403	0.88948	0
	0	5.24369		0
	0	7.15724
	3.84565	6.79921
	0.723851	4.88179
	0	6.48471
	4.25682	5.45271
	0	5.59446
	1.66432	5.9386
	0	4.18874
	0	4.22695
	0	5.75086
	0	5.46637
	0	5.75047
	6.26224	5.489
	3.37573	6.2566
	4.35586	6.07973
	5.03234	6.89328
	7.06609	5.83878
	5.51803	6.97409
	0	5.95217
	0	6.41527
	0	6.74196
	3.67734	6.25459
	5.51347	4.81031
	0	4.84239
	7.0159	6.68005
	0	5.46073
	0	5.74824
	0	7.06398
	4.63201	6.19588
	0	4.80301
	0	6.41588
	0	6.68679
	0	5.67862
	4.62914	1.76085
	0	6.47419
	0	6.06984
	0	5.91611
	2.98794	7.4972
	0	6.96986
	5.30107	6.5118
	7.035	6.70029
	4.96739	4.21389
	0	3.96278
	0	5.79922
	0	5.71335
	2.90941	6.62427
	0	6.12241
	5.25321	6.2578
	4.37485	5.937
	4.95435	3.03831
	0	6.3982
	0	6.33477
	4.69925	7.51136
	0	3.87281
	4.68058	5.36057
	5.06571	5.62158
	5.57456	6.67848
	4.2302	6.16954
	7.11019	6.44717
	0	6.64587
	1.90572	6.18689
	4.91693	6.66057
	0.651333	6.80242
	0	1.01573
	6.66165	7.583
	1.1932	6.81514
	1.80033	5.54792
	4.14155	6.14769
	0	3.42735
	0	6.65349
	0	7.05987
	0	5.32808
	0	5.73107
	4.52797	6.43119
	0	6.71795
	4.17963	5.09712
	4.01853	5.65237
	1.2285	5.17636
	0	6.2088
	0	6.23265
	1.42853	6.81676
	2.27198	5.32779
	0	4.9639
	5.62834	5.6062
	0	5.20585
	4.18339	5.83747
	0	2.9543
	5.53671	3.2639
	0	5.47731
	0	5.5652
	0	5.98682
	3.32506	5.01763
	5.21306	6.71209
	0	0
	4.43161	0
	0	1.2677
	0	5.43624
	0	5.03617
	0.633419	6.87534
	0	6.44542
	4.18263
	6.04163
	0.563384
	0
	1.89326
	3.2108
	5.22574
	3.72746
	2.04938
	0
	0
	2.42876
	4.2895
	1.46743
	0.845208
	0
	0
	5.61223
	5.26163
	2.92612
	0
	0
	0
	0
	0
	0
	0
	3.34272
	0
	3.99475
	2.51875
	6.14106
	4.88811
	0
	3.66086
	0
	2.29156
	0
	0
	5.01639
	6.17536
	0
	0.56496
	2.5343
	0
	0
	2.26026
	4.68374
	0
	6.64964
	0
	3.65547
	6.49809
	0
	0
	0
	0
	5.34969
	0
	5.78623
	0
	3.72825
	6.12349
	0
	5.52349
	3.42737
	4.48863
	0
	0
	0
	3.38587
	0
	4.43618
	0
	0
	0
	4.02654
	0
	6.91752
	5.88944
	6.07333
	0
	3.2342
	5.16119
	3.33342
	0
	0
	0
	0
	0
	0
	0
	4.529
	4.93814
	0
	0
	0
	1.24659
	0
	0
	5.53737
	0
	1.4492
	0
	3.3121
	3.72729
	1.54572
	4.1442
	0
	0
	0
	0
	0
	3.47645
	4.20487
	3.59678
	0
	0
	1.83378
	0
	4.59078
	0
	0
	5.91499
	0
	0
	0
	3.45274
	5.22882
	4.19048
	0
	5.00223
	3.40235
	4.68157
	0
	0
	5.00288
	0
	3.80281
	5.91779
	0
	3.72783
	0
	6.95537
	0
	0
	0
	3.52408
	0
	4.70315
	0
	3.85541
	0
	0
	2.20512
	3.29783
	1.27493
	0
	0
	4.53934
	5.73177
	4.96827
	3.2985
	3.11241
	0
	4.60341
	4.43064
	0
	4.08651
	1.28903
	4.89039
	0
	5.34018
	0
	0.573334
	0
	5.52762
	5.52577
	0.476305
	4.59611
	2.34277
	0
	5.17662
	0
	2.28384
	5.77062
	0
	1.40019
	0
	0
	0
	3.39186
	0
	0
	3.94823
	0
	4.75016
	0
	0
	0
	4.66199
	0
	3.36964
	4.04652
	0
	4.38249
	0.635533
	1.99072
	3.84391
	4.07156
	0
	5.49731
	1.39098
	7.54169
	3.30371
	0
	2.47259
	0.500152
	3.32843
	0
	0.512828
	0
	3.46168
	2.8815
	2.31533
	0
	0.599452
	5.13275
	4.0393
	3.9012
	0
	0
	5.41486
	0
	1.973
	0
	0
	3.65129
	3.89463
	0
	3.841
	0
	0
	2.651
	1.56909
	3.11815
	0
	0
	5.10021
	0
	0
	0
	1.93699
	3.55377
	0
	0
	5.06157
	0.742041
	0
	5.349
	5.42794
	5.43123
	3.08711
	0
	0
	0
	4.13466
	5.3343
	1.94414
	0
	0.902472
	6.45647
	0
	0
	0
	3.74405
	4.04431
	6.58441
	0
	0
	0
	0
	3.58123
	5.81831
	0
	1.37873
	1.25865
	3.40407
	0
	4.06046
	0
	0
	0
	0
	0
	0
	0
	3.79649
	0
	5.7231
	5.10206
	0
	4.32195
	0
	4.45369
	0
	4.80602
	0
	0
	1.51896
	0
	3.81193
	0
	5.73987
	0
	0
	0
	0
	0
	4.49824
	5.57155
	5.73202
	5.54646
	3.87272
	0
	5.43364
	3.37649
	5.98048
	0
	0
	0
	0
	1.63595
	0
	4.49682
	0
	0.962893
	0
	0
	0.918797
	0

## Sheet: 2a
2a	1st panel	day	Endo180 -/-	Endo180 -/-	Endo180 -/-	Endo180 -/-	Endo180 -/-	Endo180 -/-	Endo180 +/+	Endo180 +/+	Endo180 +/+	Endo180 +/+	Endo180 +/+	Endo180 +/+
		7	0	0	0	0	0	0	0	0	0	0	0	0
		11	14.1372	40.1945	0	0	47.7131	14.1372	87.114	14.1372	33.5104	87.114	87.114	87.114
		14	14.1372	40.1945	14.1372	14.1372	33.5104	14.1372	143.794	27.6117	75.7666	113.098	113.098	113.098
		16	14.1372	14.1372	0	0	0	14.1372	199.533	113.098	127.832	143.794	179.595	179.595
		21	14.1372	14.1372	0	0	0	40.1945	414.405	268.083	243.728	350.771	350.771	485.304
		24	75.7666	33.5104	0	0	0	127.832	650.467	381.704	448.922	448.922	523.6	606.132
		28	179.595	65.45	0	0	0	414.405	962.516	650.467	745.516	796.33	796.33	1022.66
		30	179.595	127.832	0	0	0	563.86	1361.16	904.781	962.516	962.516	1150.35	1436.76
	2nd panel	Endo180 +/+	Endo180 -/-		3rd panel	Endo180 +/+	Endo180 -/-		4th panel	Endo180 +/+	Endo180 -/-
		1361.16	179.595			11	1			3.44299	0.022487
		904.781	127.832			1.33333	2			0.016592	0.139894
		962.516	0			9.66667	4.33333			12.6409	0.182582
		962.516	0			0	0.333333			0	0.006327
		1150.35	0			13.6667	1			4.36533	0.054386
		1436.76	563.86			17	4.33333			3.08073	0.413698

## Sheet: 2c
2c	left panel	day	Endo180 +/+	Endo180 +/+	Endo180 +/+	Endo180 +/+	Endo180 +/+	Endo180 +/+	Endo180 +/+	Endo180 +/+	Endo180 +/+	Endo180 -/-	Endo180 -/-	Endo180 -/-	Endo180 -/-	Endo180 -/-	Endo180 -/-	Endo180 -/-	Endo180 -/-	Endo180 -/-
		3	0	0	0	0	0	0	0	0	0	0	0	0	0	0	0	0	0	0
		10	0	0	0	0	0	0	0	0	0	0	0	0	0	0	0	0	0	0
		19	65.45	47.7131	75.7666	14.1372	56.1152	0	14.1372	0	0	0	0	0	0	8.18125	0	8.18125	0	0
		24	127.832	99.5413	143.794	14.1372	75.7666	14.1372	65.45	0	14.1372	0	0	0	0	14.1372	0	14.1372	0	0
		28	220.894	220.894	220.894	56.1152	99.5413	27.6117	127.832	0	47.7131	0	0	0	0	47.7131	0	22.4493	0	0
		32	523.6	448.922	650.467	161.032	485.304	87.114	179.595	0	199.533	0	0	17.9742	0	47.7131	0	65.45	0	0
		35	606.132	606.132	796.33	294.01	696.912	179.595	321.556	0	199.533	14.1372	0	33.5104	0	47.7131	0	65.45	0	0
		39	1022.66	1085.25	1288.25	485.304	1288.25	220.894	448.922	0	321.556	33.5104	0	75.7666	0	113.098	0	143.794	0	0
	righ panel	Endo180 +/+	Endo180 -/-
		1022.66	33.5104
		1085.25	0
		1288.25	75.7666
		485.304	0
		1288.25	113.098
		220.894	0
		448.922	143.794
		0	0
		321.556	0

## Sheet: 2d
2d	1st panel	day	Endo180 +/+	Endo180 +/+	Endo180 +/+	Endo180 +/+	Endo180 +/+	Endo180 +/+	Endo180 +/+	Endo180 +/+	Endo180 +/+	Endo180 +/+	Endo180 -/-	Endo180 -/-	Endo180 -/-	Endo180 -/-	Endo180 -/-	Endo180 -/-	Endo180 -/-	Endo180 -/-	Endo180 -/-	Endo180 -/-
		16	47.7131	61.601	0	26.5219	47.7131	44.6023	24.4291	59.7344	34.7828	44.6023	17.9742	12.7701	18.8166	28.731	43.099	31.0594	15.5986	23.4253	44.6023	47.7131
		20	89.0285	114.517	0	96.7121	99.5413	91.9525	60.8498	114.803	181.914	84.2939	61.9789	40.6216	96.7121	41.7753	140.501	96.7121	58.2686	108.909	91.9525	149.509
		23	75.3344	171.634	0	165	145.459	147.475	41.3401	210.888	73.6223	85.6962	47.7131	40.4789	114.803	46.7651	129.372	81.0816	43.099	80.4041	88.7876	119.726
		27	240.44	356.819	321.556	251.835	262.096	261.602	79.7303	401.767	94.6885	281.366	120.609	87.3517	157.48	63.122	376.638	103.221	50.9651	131.549	196.248	163.911
		30	294.545	387.459	321.556	368.5	275.694	470.524	82.6774	446.092	175.395	283.447	125.091	128.139	191.389	124.788	379.165	148.829	89.9962	259.137	329.566	211.316
		37	613.086	836.456	227.137	698.814	489.046	826.834	327.838	727.767	499.628	1116.18	433.507	346.579	690.28	461.08	740.557	586.434	340.058	577.166	705.5	866.87
		40	680.88	1255.61	304.831	872.377	695.962	1052.39	411.723	1149.02	663.256	1105.81	454.616	508.049	773.697	493.563	889.039	676.213	507.279	715.124	1005.57	998.308
	2nd panel		Endo180 +/+	Endo180 -/-		3rd panel	Endo180 +/+	Endo180 -/-		4th panel	Endo180 +/+	Endo180 -/-
			680.88	454.616			12	3.66667			1.93256	0.070959
			1255.61	508.049			20	1.66667			4.15928	0.016717
			304.831	773.697			4.66667	3			0	0.177285
			872.377	493.563			35.6667	4.66667			5.53506	0.591805
			695.962	889.039			8	0			0.543391	0.300472
			1052.39	676.213			0.333333	2.33333			0.00586	0.158391
			411.723	507.279			2.66667	0.333333			0.052845	0.004936
			1149.02	715.124			5	3			0.241496	0.196938
			663.256	1005.57
			1105.81	998.308

## Sheet: 2e-j
2e	left panel	Endo180 +/+	Endo180 -/-	right panel	Endo180 +/+	Endo180 -/-		2f	Endo180 +/+	Endo180 -/-		2g	Endo180 +/+	Endo180 -/-
		70100000	7340000		6.84253	1.61012			2.5998	0.081265			26.85	3.99
		39800000	938000		13.7289	2.73614			0	0			40.08	0
		8540000	441000		22.0695	2.45828			10.3003	0			40.3	11.29
		17200000	1510000		9.83941	0.944959			2.75923	0.068654			33.72	0.33
		19300000	3980000		7.71856	0.897659			5.33647	0			6.4	0
		30700000	310000		12.7812	1.32682			7.06302	0			11.9	0
		55400000	2190000		15.197	1.96065			8.36128	0			63.36	0.11
									0.086134	0			32.97	1.55
									0.261709	0
2h	left panel	Endo180 +/+	Endo180 -/-	right panel	Endo180 +/+	Endo180 -/-		2i	Endo180+/+	Endo180 -/-		2j	left panel	Endo180 +/+	Endo180 -/-	right panel	Endo180 +/+	Endo180 -/-
		58.1441	44.2511		29500000	70500000			17300000	82100				4610000	39900		4.58372	0.79102
		64.5134	44.72		160000000	27800000			2340000	2270000				1590000	30100		2.01135	0
		71.5835	54.1598		199000000	19700000			6420000	40100				5760000	32600		0.096579	0
		57.1109	57.8502		66600000	45500000			3740000	188000				5530000	20500		2.86596	0
		62.6733	36.1483		175000000	34100000			6840000	559000				3390000	17300		0.415184	0.585516
		57.876	30.6223		204000000	27200000			30700000	29400				2040000	77700		7.43661	0
									35700000	302000				5040000	71700		2.34477	0.447242
										17300				9430000			2.45675
														11100000			7.64331

## Sheet: 3a
3a				area						luminescence
	dashed line	D2A1	CAF panel	+ CAF siNTC	+ CAF siE180		dashed line	D2A1	CAF panel	+ CAF siNTC	+ CAF siE180
		31119.8		49081	49081			9668		19793	15229
		29492.3		52171.3	34089.2			11212		27015	12172
		29492.3		60734	40979.6			9510		20040	13960
		32787		64868.9	43446.9			9844		19693	13612
		37715.3		54450.8	37054.8			14110		19601	11170
		29403		60096.1	45128.9			10866		23752	14443
			NF#1 panel	+ NF#1 siNTC	+ NF#1 siE180				NF#1 panel	+ NF#1 siNTC	+ NF#1 siE180
				74246	44685.4					29994	14745
				45979.2	36240.4					21658	12916
				52284	31014.9					23774	9650
				54344.8	35655.7					24182	15409
				63878.9	48854					23204	17775
				43986.8	34583.3					18667	12148
			3T3 panel	+ 3T3 siNTC	+ 3T3 siE180				3T3 panel	+ 3T3 siNTC	+ 3T3 siE180
				64166.5	48854					34573	20504
				74571.8	41289.8					36280	19085
				50579.8	38418.6					29578	15559
				61295	43965.7					30890	19335
				77179.1	56367.2					37799	24535
				58073.8	47905.3					32993	22680

[truncated: 29 more sheets: 3cdg, 3e, 3f, 4ab, 4cde, 4f, 5a, 5b, 5d, 6a, 6bc, 7a, 7bcd, 8abc, 8f, S1bc, S1ef, S2abcdfg, S3a, S3bcfg …]
